# Supplementary material for: Examining Longitudinal Risk and Strengths-Based Factors Associated with Depression Symptoms Among Sexual Minority Men in Canada
Source: Behav Sci (Basel). 2025 Jun 21;15(7):839. doi: 10.3390/bs15070839 (PMC12293047; doi:10.3390/bs15070839)
Supplement: Supplementary file 1 [file behavsci-15-00839-s001.zip]

Archive with 1 entries (1 files):
- behavsci-3586501-supplementary.pdf
